# Supplementary material for: Automated Compactness Quantitative Metrics for Wrist Bone on Conventional Radiography in Rheumatoid Arthritis: A Clinical Evaluation Study
Source: J Imaging. 2026 Feb 18;12(2):87. doi: 10.3390/jimaging12020087 (PMC12941718; doi:10.3390/jimaging12020087)
Supplement: Supplementary file 1 [file jimaging-12-00087-s001.zip]

Archive with 1 entries (1 files):
- AP_DPM_Evaluation Supplementary File.pdf
